# Supplementary material for: Targeting Peptide, Fluorescent Reagent Modified Magnetic Liposomes Coated with Rapamycin Target Early Atherosclerotic Plaque and Therapy
Source: Pharmaceutics. 2022 May 18;14(5):1083. doi: 10.3390/pharmaceutics14051083 (PMC9146689; doi:10.3390/pharmaceutics14051083)
Supplement: Supplementary file 1 [file pharmaceutics-14-01083-s001.zip]

Archive with 1 entries (1 files):
- pharmaceutics-1691270-supplementary.pdf
